# Supplementary material for: Bubbles enable volumetric negative compressibility in metastable elastocapillary systems
Source: Nat Commun. 2024 Jun 13;15:5076. doi: 10.1038/s41467-024-49136-w (PMC11176325; doi:10.1038/s41467-024-49136-w)
Supplement: Supplementary file 7 — Source Data [file 41467_2024_49136_MOESM7_ESM.zip]

Archive with 6 entries (6 files):
- source_data_laminae_Fig_4A.txt
- source_data_laminae_SuppFig_4A.txt
- source_data_laminae_SuppFig_4B.txt
- source_data_zif67_Fig_3A.xlsx
- source_data_zif67_SuppFig_1.xlsx
- source_data_zif67_SuppFig_2.xlsx
