# Supplementary material for: Bubbles enable volumetric negative compressibility in metastable elastocapillary systems
Source: Nat Commun. 2024 Jun 13;15:5076. doi: 10.1038/s41467-024-49136-w (PMC11176325; doi:10.1038/s41467-024-49136-w)
Supplement: Supplementary file 7 — Source Data [file 41467_2024_49136_MOESM7_ESM.zip › source_data_laminae_Fig_4A.txt]

#	id	p (MPa)	a(mm)	
# First Compression
       0     0.0000     1.8602   
       1     0.0625     1.8602   
       2     0.1250     1.8602   
       3     0.1875     1.8602   
       4     0.2500     1.8246   
       5     0.3125     1.7889   
       6     0.3750     1.7889   
       7     0.4375     1.7889   
       8     0.5000     1.8246   
       9     0.6000     1.8246   
      10     0.7000     1.8602   
      11     0.8000     1.8626   
      12     0.9000     1.8602   
      13     1.0000     1.8626   
      14     1.1250     1.8626   
      15     1.2500     1.8626   
      16     1.3750     1.8982   
      17     1.5000     1.9339   
      18     1.6250     1.9339   
      19     1.7500     1.9339   
      20     1.8750     1.9339   
      21     2.0000     1.9339   
      22     2.1250     1.9339   
      23     2.2500     1.9339   
      24     2.3750     1.9339   
      25     2.5000     1.9339   
      26     2.5833     1.9695   
      27     2.6667     1.9672   
      28     2.7500     1.9672   
      29     2.8333     2.0029   
      30     2.9167     2.0029   
      31     3.0000     2.0029   
      32     3.1250     2.1099   
      33     3.2500     2.1099   
      34     3.3750     2.1099   
      35     3.5000     2.1833   
      36     3.6000     2.1833   
      37     3.7000     2.1833   
      38     3.8000     2.1833   
      39     3.9000     2.1812   
      40     4.0000     2.1812   
      41     4.1000     2.1812   
      42     4.2000     2.1833   
      43     4.3000     2.1812   
      44     4.4000     2.1833   
      45     4.5000     2.1833   
      46     4.6000     2.1833   
      47     4.7000     2.1812   
      48     4.8000     2.1812   
      49     4.9000     2.1812   
      50     5.0000     2.1812   
      51     5.1250     2.1833   
      52     5.2500     2.1833   
      53     5.3750     2.1833   
      54     5.5000     2.1812   
      55     5.6250     2.1812   
      56     5.7500     2.1812   
      57     5.8750     2.1812   
      58     6.0000     2.1812   
      59     6.0385     2.1812   
      60     6.0769     2.1812   
      61     6.1154     2.1812   
      62     6.1538     2.1812   
      63     6.1923     2.1812   
      64     6.2308     2.1812   
      65     6.2692     2.1812   
      66     6.3077     2.1812   
      67     6.3462     2.1812   
      68     6.3846     2.1812   
      69     6.4231     2.1812   
      70     6.4615     2.1812   
      71     6.5000     2.1812   
      72     6.5000     2.1812   
      73     6.5000     2.1812   
      74     6.5000     2.1812   
      75     6.5000     2.1812   
      76     6.5000     2.1812   
      77     6.5000     2.1812   
      78     6.5000     2.1812   
      79     6.5000     2.1812   
      80     6.5000     2.1812   
      81     6.5000     2.1812   
      82     6.5000     2.1812   
      83     6.5000     2.1812   
      84     6.5000     2.1812   
      85     6.5000     2.1833   
      86     6.5000     2.1833   
      87     6.5000     2.1833   
      88     6.5000     2.1833   
      89     6.5000     2.1812   


# First Decompression
      90     6.4286     2.1812   
      91     6.3571     2.1812   
      92     6.2857     2.1833   
      93     6.2143     2.1812   
      94     6.1429     2.1833   
      95     6.0714     2.1833   
      96     6.0000     2.1833   
      97     5.8333     2.1812   
      98     5.6667     2.1812   
      99     5.5000     2.1812   
     100     5.4000     2.1812   
     101     5.3000     2.1812   
     102     5.2000     2.1812   
     103     5.1000     2.1812   
     104     5.0000     2.1812   
     105     4.8750     2.1812   
     106     4.7500     2.1812   
     107     4.6250     2.1812   
     108     4.5000     2.1812   
     109     4.3750     2.1812   
     110     4.2500     2.1812   
     111     4.1250     2.1812   
     112     4.0000     2.1812   
     113     3.9000     2.1812   
     114     3.8000     2.1812   
     115     3.7000     2.1833   
     116     3.6000     2.1833   
     117     3.5000     2.1833   
     118     3.3750     2.1833   
     119     3.2500     2.1833   
     120     3.1250     2.1833   
     121     3.0000     2.1833   
     122     2.9000     2.1833   
     123     2.8000     2.1812   
     124     2.7000     2.1833   
     125     2.6000     2.1812   
     126     2.5000     2.1812   
     127     2.4167     2.1812   
     128     2.3333     2.1812   
     129     2.2500     2.1812   
     130     2.1667     2.1812   
     131     2.0833     2.1812   
     132     2.0000     2.1812   
     133     1.9000     2.1812   
     134     1.8000     2.1812   
     135     1.7000     2.1812   
     136     1.6000     2.1812   
     137     1.5000     2.1812   
     138     1.4286     2.1812   
     139     1.3571     2.1812   
     140     1.2857     2.1812   
     141     1.2143     2.1812   
     142     1.1429     2.1812   
     143     1.0714     2.1833   
     144     1.0000     2.1833   
     145     0.9286     2.1833   
     146     0.8571     2.1833   
     147     0.7857     2.1833   
     148     0.7143     2.1833   
     149     0.6429     2.1833   
     150     0.5714     2.1833   
     151     0.5000     2.1833   
     152     0.4444     2.1833   
     153     0.3889     2.1833   
     154     0.3333     2.1833   
     155     0.2778     2.1812   
     156     0.2222     2.1812   
     157     0.1667     2.1812   
     158     0.1111     2.1812   
     159     0.0556     2.1812   
     160     0.0000     2.1812   
     337     0.0000     2.1833   


# Second Compression
     392    -0.4963     2.2857   
     393    -0.4926     2.2860   
     394    -0.4889     2.2860   
     395    -0.4852     2.2860   
     396    -0.4815     2.2860   
     397    -0.4778     2.2857   
     398    -0.4741     2.3217   
     399    -0.4704     2.3214   
     400    -0.4667     2.3214   
     401    -0.4630     2.2857   
     402    -0.4593     2.2503   
     403    -0.4556     2.1789   
     404    -0.4519     2.1432   
     405    -0.4481     2.0727   
     406    -0.4444     2.0727   
     407    -0.4407     2.0013   
     408    -0.4370     1.9656   
     409    -0.4333     1.9299   
     410    -0.4296     1.8959   
     411    -0.4259     1.8959   
     412    -0.4222     1.8602   
     413    -0.4185     1.8626   
     414    -0.4148     1.8246   
     415    -0.4111     1.8602   
     416    -0.4074     1.8270   
     417    -0.4037     1.8246   
     418    -0.4000     1.8246   
     419    -0.3857     1.8270   
     420    -0.3714     1.8246   
     421    -0.3571     1.7889   
     422    -0.3429     1.7889   
     423    -0.3286     1.7889   
     424    -0.3143     1.7914   
     425    -0.3000     1.7889   
     426    -0.2750     1.7889   
     427    -0.2500     1.8270   
     428    -0.2250     1.8246   
     429    -0.2000     1.8246   
     430    -0.1800     1.8270   
     431    -0.1600     1.8246   
     432    -0.1400     1.8246   
     433    -0.1200     1.8246   
     434    -0.1000     1.8246   
     435    -0.0800     1.8270   
     436    -0.0600     1.8246   
     437    -0.0400     1.8270   
     438    -0.0200     1.8246   
     439     0.0000     1.8270   
