# Supplementary material for: Bubbles enable volumetric negative compressibility in metastable elastocapillary systems
Source: Nat Commun. 2024 Jun 13;15:5076. doi: 10.1038/s41467-024-49136-w (PMC11176325; doi:10.1038/s41467-024-49136-w)
Supplement: Supplementary file 7 — Source Data [file 41467_2024_49136_MOESM7_ESM.zip › source_data_laminae_SuppFig_4A.txt]

#	id	p (MPa)	a(mm)	
# Second Compression (Continue)
     521     0.0000     1.8302    2
     522     0.0000     1.8626    2
     523     0.1000     1.8626    2
     524     0.2000     1.8626    2
     525     0.3000     1.8626    2
     526     0.4000     1.8982    2
     527     0.5000     1.9339    2
     528     0.6000     1.9339    2
     529     0.7000     1.9339    2
     530     0.8000     1.9339    2
     531     0.9000     1.9339    2
     532     1.0000     1.9339    2
     533     1.1250     1.9339    2
     534     1.2500     1.9695    2
     535     1.3750     1.9724    2
     536     1.5000     2.0051    2
     537     1.6000     2.0080    2
     538     1.7000     2.0080    2
     539     1.8000     2.0080    2
     540     1.9000     2.0080    2
     541     2.0000     2.0080    2
     542     2.1000     2.0080    2
     543     2.2000     2.0080    2
     544     2.3000     2.0051    2
     545     2.4000     2.0051    2
     546     2.5000     2.0407    2
     547     2.6250     2.1476    2
     548     2.7500     2.1476    2
     549     2.8750     2.1476    2
     550     3.0000     2.1476    2
     551     3.0714     2.1833    2
     552     3.1429     2.1833    2
     553     3.2143     2.1833    2
     554     3.2857     2.1833    2
     555     3.3571     2.1833    2
     556     3.4286     2.1833    2
     557     3.5000     2.1833    2
     558     3.6250     2.1833    2
     559     3.7500     2.1833    2
     560     3.8750     2.1833    2
     561     4.0000     2.1833    2
     562     4.1250     2.1833    2
     563     4.2500     2.1859    2
     564     4.3750     2.1833    2
     565     4.5000     2.1833    2
     566     4.6250     2.1833    2
     567     4.7500     2.1833    2
     568     4.8750     2.1833    2
     569     5.0000     2.1833    2
     570     5.1000     2.1833    2
     571     5.2000     2.1833    2
     572     5.3000     2.1833    2
     573     5.4000     2.1833    2
     574     5.5000     2.1833    2
     575     5.6250     2.1833    2
     576     5.7500     2.1833    2
     577     5.8750     2.1833    2
     578     6.0000     2.1833    2
     579     5.9545     2.1833    2
     580     5.9091     2.1833    2
     581     5.8636     2.1833    2
     582     5.8182     2.1833    2
     583     5.7727     2.1833    2
     584     5.7273     2.1833    2
     585     5.6818     2.1833    2
     586     5.6364     2.1833    2
     587     5.5909     2.1833    2
     588     5.5455     2.1833    2
     589     5.5000     2.1833    2
     590     5.3750     2.1833    2
     591     5.2500     2.1833    2
     592     5.1250     2.1833    2
     593     5.0000     2.1833    2


# Second Extrusion (Continue)
     594     4.9000     2.1833    2
     595     4.8000     2.1833    2
     596     4.7000     2.1833    2
     597     4.6000     2.1833    2
     598     4.5000     2.1833    2
     599     4.3750     2.1833    2
     600     4.2500     2.1833    2
     601     4.1250     2.1833    2
     602     4.0000     2.1833    2
     603     3.9000     2.1833    2
     604     3.8000     2.1833    2
     605     3.7000     2.1859    2
     606     3.6000     2.1833    2
     607     3.5000     2.1833    2
     608     3.4286     2.1833    2
     609     3.3571     2.1833    2
     610     3.2857     2.1812    2
     611     3.2143     2.1812    2
     612     3.1429     2.1812    2
     613     3.0714     2.1833    2
     614     3.0000     2.1812    2
     615     2.8750     2.1833    2
     616     2.7500     2.1833    2
     617     2.6250     2.1833    2
     618     2.5000     2.1812    2
     619     2.4000     2.1812    2
     620     2.3000     2.1812    2
     621     2.2000     2.1812    2
     622     2.1000     2.1833    2
     623     2.0000     2.1833    2
     624     1.8750     2.1833    2
     625     1.7500     2.1812    2
     626     1.6250     2.1812    2
     627     1.5000     2.1812    2
     628     1.4000     2.1812    2
     629     1.3000     2.1812    2
     630     1.2000     2.1812    2
     631     1.1000     2.1812    2
     632     1.0000     2.1812    2
     633     0.9167     2.1812    2
     634     0.8333     2.1812    2
     635     0.7500     2.1812    2
     636     0.6667     2.1812    2
     637     0.5833     2.1812    2
     638     0.5000     2.1812    2
     639     0.3750     2.1812    2
     640     0.2500     2.1812    2
     641     0.1250     2.1812    2
     642     0.0000     2.1812    2
     643     0.0000     2.1812    2
