# Supplementary material for: Bubbles enable volumetric negative compressibility in metastable elastocapillary systems
Source: Nat Commun. 2024 Jun 13;15:5076. doi: 10.1038/s41467-024-49136-w (PMC11176325; doi:10.1038/s41467-024-49136-w)
Supplement: Supplementary file 7 — Source Data [file 41467_2024_49136_MOESM7_ESM.zip › source_data_laminae_SuppFig_4B.txt]

#	id	p (MPa)		a(mm)
# First Compression
0.13000	1.84019
0.13500	1.84019
0.14000	1.84019
0.14500	1.83919
0.15000	1.83919
0.16000	1.83919
0.17000	1.83919
0.18000	1.83919
0.19000	1.83919
0.20000	1.83919
0.21000	1.84019
0.21500	1.84019
0.22500	1.83919
0.23500	1.86323
0.24000	1.86323
0.25000	1.86323
0.26000	1.89830
0.26500	1.89729
0.27500	1.89729
0.29000	1.89729
0.30000	1.89729
0.31000	1.89729
0.31500	1.89830
0.32500	1.89729
0.33000	1.89830
0.33500	1.89830
0.34000	1.89830
0.35000	1.89729
0.35500	1.89830
0.36000	1.89729
0.36500	1.89830
0.37000	1.89729
0.37500	1.89729
0.38000	1.89830
0.38500	1.89830
0.39000	1.89830
0.39500	1.89729
0.40000	1.94237
0.41000	1.93236
0.41500	1.93236
0.42500	1.94237
0.43500	1.94237
0.44000	1.94237
0.45000	1.94237
0.46000	1.97643
0.46500	1.97643
0.47000	1.94237
0.48000	1.94237
0.49000	1.97643
0.50000	1.97643
0.51000	1.97643
0.52000	1.97643
0.53000	1.96642
0.54000	1.96642
0.55000	1.96642
0.56000	1.96642
0.56500	1.96642
0.57000	1.96642
0.58000	1.96642
0.59000	1.96642
0.60000	1.96441
0.61500	1.99847
0.62500	1.99947
0.63500	1.99947
0.64000	1.99847
0.65000	1.99947
0.65500	1.99847
0.66000	1.99847
0.66500	1.99847
0.67500	1.99947
0.68500	1.99847
0.69000	1.99847
0.70000	2.00849
0.70500	2.00849
0.71000	2.00849
0.71500	2.00849
0.72000	2.00849
0.72500	2.00849
0.73000	2.00849
0.73500	2.00849
0.74000	2.02552
0.75000	2.04255
0.74500	2.04355
0.75000	2.12870
0.75500	2.12970
0.74500	2.14272
# First Decompression
0.74500	2.14738
0.74000	2.14738
0.73500	2.14738
0.73000	2.13837
0.72500	2.13837
0.72000	2.13837
0.71500	2.13837
0.71000	2.14738
0.70500	2.14838
0.70000	2.14738
0.68500	2.14738
0.67000	2.13837
0.66500	2.13837
0.65500	2.13837
0.65000	2.13837
0.64000	2.14738
0.63000	2.13837
0.62000	2.13837
0.61000	2.13837
0.60000	2.13837
0.59000	2.13837
0.58500	2.13837
0.57500	2.13837
0.56500	2.13837
0.56000	2.13837
0.55000	2.13837
0.54000	2.13837
0.53500	2.13837
0.53000	2.13837
0.52500	2.13837
0.51500	2.13837
0.51000	2.13837
0.50000	2.13837
0.49000	2.13837
0.48500	2.13837
0.48000	2.13837
0.47500	2.13837
0.47000	2.13837
0.46500	2.13837
0.46000	2.13837
0.45000	2.13837
0.44000	2.13837
0.43500	2.13837
0.43000	2.13837
0.42500	2.13837
0.41500	2.13837
0.41000	2.13837
0.40000	2.13837
0.39500	2.13837
0.39000	2.13837
0.38500	2.13837
0.38000	2.13837
0.37500	2.13837
0.37000	2.13837
0.36000	2.13837
0.35000	2.14738
0.34500	2.14838
0.34000	2.14738
0.33500	2.13837
0.33000	2.13837
0.32500	2.13837
0.32000	2.13837
0.31500	2.13837
0.31000	2.13837
0.30500	2.13837
0.30000	2.13837
0.29500	2.13837
0.29000	2.13837
0.28500	2.13837
0.28000	2.13837
0.27000	2.13837
0.26000	2.13837
0.25000	2.13837
0.24500	2.13837
0.24000	2.13837
0.23500	2.13837
0.23000	2.13837
0.22500	2.13837
0.22000	2.13837
0.21500	2.13837
0.21000	2.13837
0.20500	2.13837
0.20000	2.13837
0.19500	2.13837
0.19000	2.13837
0.18500	2.13837
0.18000	2.13837
0.17500	2.13837
0.17000	2.13837
0.16500	2.03519
0.16000	2.00113
0.15500	2.00012
0.15000	2.00012
0.14500	2.00113
0.14000	2.00113
0.13500	2.00012
0.13000	2.01014
0.12500	2.01014
0.12000	2.00513
0.12000	1.97608
0.11500	1.97608
0.11500	2.00012
0.11000	1.97608
0.11000	2.00012
0.10500	1.97608
0.10500	2.03519
0.10000	1.97608
0.10000	2.03519
0.09500	2.03519
0.09500	2.06925
0.09000	2.03519
0.09000	2.06925
0.08500	2.10330
0.08500	2.13035
0.08500	2.06925
0.08000	2.12534
0.08000	2.09529
0.07500	2.12134
0.07500	2.15239
0.07000	2.16842
0.07000	2.20148
0.06500	2.16742
0.06500	2.19547
0.06000	2.18445
0.06000	2.21450
0.06000	2.24956
0.05500	2.24856
0.05500	2.28562
0.05500	2.32069
0.05500	2.35575
# Second Compression
0.05000	2.35575
0.05000	2.31968
0.05500	2.24956
0.05500	2.11132
0.05500	2.28562
0.05500	2.21450
0.05500	2.17844
0.05500	2.14438
0.05500	2.07526
0.05500	2.04220
0.05500	2.00814
0.05500	1.97909
0.06000	1.95605
0.06500	1.92499
0.06500	1.96005
0.07000	1.92800
0.07500	1.93200
0.07500	1.89995
0.08000	1.90896
0.08500	1.91297
0.08500	1.88793
0.09000	1.88693
0.09500	1.88693
0.10000	1.89394
0.10500	1.89694
0.12500	1.90696
