# Supplementary material for: Bubbles enable volumetric negative compressibility in metastable elastocapillary systems
Source: Nat Commun. 2024 Jun 13;15:5076. doi: 10.1038/s41467-024-49136-w (PMC11176325; doi:10.1038/s41467-024-49136-w)
Supplement: Supplementary file 7 — Source Data [file 41467_2024_49136_MOESM7_ESM.zip › source_data_zif67_Fig_3A.xlsx]

## Sheet: Sheet1
Intrusion				Extrusion
P, Mpa	a, Å	"-1/a0(da/dP)E6, TPa-1"	β, TPa-1	P, Mpa	a, Å	"-1/a0(da/dP)E6, TPa-1"	β, TPa-1
1	17.0539	51.0147	-740.006	0	17.0517	42.8109	-852.698
2	17.053	49.2555		1	17.051	39.8786
3	17.0522	48.0828		2	17.0503	39.8786
4	17.0514	47.4964		3	17.0497	46.916
5	17.0506	45.7373		4	17.0489	30.4954
6	17.0498	45.7373		5	17.0483	36.9464
7	17.049	41.0463		6	17.0477	32.8412
8	17.0483	43.9782		7	17.0471	48.0889
9	17.0476	38.1144		7.5	17.0467	30.4954
10	17.0469	66.8468		8	17.0465	28.1496
11	17.0458	36.3553		8.5	17.0462	-26.9767
12	17.0452	31.6643		9	17.0465	-104.388
13	17.0446	-47.5616		9.5	17.0474	-232.234
13.9	17.0453	-239.881		10	17.0493	-397.613
15	17.0498	-703.651		10.5	17.0527	-649.787
15.5	17.0558	-409.876		11	17.0583	-777.633
16.5	17.0628	-352.998		11.5	17.0649	-852.698
17	17.0659	-360.035		12	17.0722	-756.521
17.5	17.0689	-342.443		12.5	17.0786	-560.646
18	17.0718	-377.626		13	17.0834	-353.043
18.5	17.0751	-492.555		13.5	17.0864	-240.445
19	17.0793	-740.006		14	17.0885	-168.898
19.5	17.0856	-426.881		14.5	17.0899	-106.734
20	17.0892	-175.326		15	17.0908	-79.7572
21	17.0922	-76.2288		15.5	17.0915	-77.4114
22	17.0935	-21.6959		16	17.0922	-50.4347
23	17.0939	-12.3139		16.5	17.0926	-31.6683
24	17.0941	-4.10463		17	17.0928	-15.8342
25	17.0941	2.3455		18	17.0931	-6.45095
26	17.0941	6.45013		19	17.0932	4.6916
27	17.094	9.38201		20	17.0932	-1.75935
28	17.0938	11.7275		21	17.0932	-10.5561
29	17.0936	15.2458		22	17.0934	2.93225
30	17.0934			23	17.0933	-1.75935
				24	17.0933	8.79675
				25	17.0932	3.5187
				26	17.0931	9.77417
				26.9	17.093	-1.59941
				28	17.093	-1.75935
				29	17.093	-2.3458
				30	17.0931
