# Supplementary material for: Bubbles enable volumetric negative compressibility in metastable elastocapillary systems
Source: Nat Commun. 2024 Jun 13;15:5076. doi: 10.1038/s41467-024-49136-w (PMC11176325; doi:10.1038/s41467-024-49136-w)
Supplement: Supplementary file 7 — Source Data [file 41467_2024_49136_MOESM7_ESM.zip › source_data_zif67_SuppFig_1.xlsx]

## Sheet: Sheet1
!	Initial	file:
!	Initial	format:	101
!	WAVE	(A):	1.5406	1.5406	1
!	REM	:	data	have	been	multiplied	by	1
!	X_data	:	2	Theta	(deg.)
!	Y_data	:	Intensity	(arb.	units)
THEORETICAL ZIF-67				SYNTHETIZED
!	X_data	Y_data		X_data	Y_data
!----------------------------------------------------------------------------------------------
	1	0		3	14877
	1.02	0		3.01973	14722
	1.04	0		3.03946	14658
	1.06	0		3.05919	14086
	1.08	0		3.07892	14088
	1.1	0		3.09865	13685
	1.12	0		3.11838	13340
	1.14	0		3.13811	13171
	1.16	0		3.15784	12865
	1.18	0		3.17757	12777
	1.2	0		3.1973	12386
	1.22	0		3.21703	12358
	1.24	0		3.23676	12076
	1.26	0		3.25649	11744
	1.28	0		3.27622	11634
	1.3	0		3.29595	11506
	1.32	0		3.31568	11447
	1.34	0		3.33541	11155
	1.36	0		3.35514	10923
	1.38	0		3.37487	10687
	1.4	0		3.3946	10389
	1.42	0		3.41433	10324
	1.44	0		3.43406	10014
	1.46	0		3.45379	9928
	1.48	0		3.47352	9681
	1.5	0		3.49325	9565
	1.52	0		3.51298	9494
	1.54	0		3.53271	9284
	1.56	0		3.55244	9061
	1.58	0		3.57217	8931
	1.6	0		3.5919	8736
	1.62	0		3.61163	8713
	1.64	0		3.63136	8517
	1.66	0		3.65109	8476
	1.68	0		3.67082	8247
	1.7	0		3.69055	8181
	1.72	0		3.71028	7889
	1.74	0		3.73001	7785
	1.76	0		3.74974	7835
	1.78	0		3.76947	7582
	1.8	0		3.7892	7303
	1.82	0		3.80893	7302
	1.84	0		3.82866	7118
	1.86	0		3.84839	7052
	1.88	0		3.86812	7037
	1.9	0		3.88785	6766
	1.92	0		3.90758	6696
	1.94	0		3.92731	6628
	1.96	0		3.94704	6431
	1.98	0		3.96677	6347
	2	0		3.9865	6224
	2.02	0		4.00623	6227
	2.04	0		4.02596	6042
	2.06	0		4.04569	5999
	2.08	0		4.06542	5881
	2.1	0		4.08515	5753
	2.12	0		4.10488	5686
	2.14	0		4.12461	5518
	2.16	0		4.14434	5412
	2.18	0		4.16407	5404
	2.2	0		4.1838	5248
	2.22	0		4.20352	5230
	2.24	0		4.22325	5186
	2.26	0		4.24298	5081
	2.28	0		4.26271	4995
	2.3	0		4.28244	4776
	2.32	0		4.30217	4804
	2.34	0		4.3219	4704
	2.36	0		4.34163	4620
	2.38	0		4.36136	4409
	2.4	0		4.38109	4410
	2.42	0		4.40082	4442
	2.44	0		4.42055	4280
	2.46	0		4.44028	4310
	2.48	0		4.46001	4058
	2.5	0		4.47974	3954
	2.52	0		4.49947	3838
	2.54	0		4.5192	3835
	2.56	0		4.53893	3733
	2.58	0		4.55866	3650
	2.6	0		4.57839	3556
	2.62	0		4.59812	3457
	2.64	0		4.61785	3437
	2.66	0		4.63758	3338
	2.68	0		4.65731	3359
	2.7	0		4.67704	3280
	2.72	0		4.69677	3155
	2.74	0		4.7165	3178
	2.76	0		4.73623	3035
	2.78	0		4.75596	2969
	2.8	0		4.77569	2847
	2.82	0		4.79542	2790
	2.84	0		4.81515	2796
	2.86	0		4.83488	2781
	2.88	0		4.85461	2720
	2.9	0		4.87434	2635
	2.92	0		4.89407	2651
	2.94	0		4.9138	2642
	2.96	0		4.93353	2447
	2.98	0		4.95326	2432
	3	0		4.97299	2526
	3.02	0		4.99272	2311
	3.04	0		5.01245	2261
	3.06	0		5.03218	2311
	3.08	0		5.05191	2151
	3.1	0		5.07164	2130
	3.12	0		5.09137	2086
	3.14	0		5.1111	2123
	3.16	0		5.13083	2036
	3.18	0		5.15056	1993
	3.2	0		5.17029	1945
	3.22	0		5.19002	1984
	3.24	0		5.20975	1836
	3.26	0		5.22948	1793
	3.28	0		5.24921	1795
	3.3	0		5.26894	1730
	3.32	0		5.28867	1739
	3.34	0		5.3084	1709
	3.36	0		5.32813	1638
	3.38	0		5.34786	1608
	3.4	0		5.36759	1598
	3.42	0		5.38732	1579
	3.44	0		5.40705	1683
	3.46	0		5.42678	1661
	3.48	0		5.44651	1649
	3.5	0		5.46624	1618
	3.52	0		5.48597	1613
	3.54	0		5.5057	1613
	3.56	0		5.52543	1530
	3.58	0		5.54516	1528
	3.6	0		5.56489	1596
	3.62	0		5.58462	1630
	3.64	0		5.60435	1593
	3.66	0		5.62408	1560
	3.68	0		5.64381	1490
	3.7	0		5.66354	1582
	3.72	0		5.68327	1562
	3.74	0		5.703	1530
	3.76	0		5.72273	1583
	3.78	0		5.74246	1578
	3.8	0		5.76219	1516
	3.82	0		5.78192	1539
	3.84	0		5.80165	1567
	3.86	0		5.82138	1614
	3.88	0		5.84111	1518
	3.9	0		5.86084	1550
	3.92	0		5.88057	1556
	3.94	0		5.9003	1523
	3.96	0		5.92003	1483
	3.98	0		5.93976	1494
	4	0		5.95949	1550
	4.02	0		5.97922	1483
	4.04	0		5.99895	1494
	4.06	0		6.01868	1460
	4.08	0		6.03841	1516
	4.1	0		6.05814	1515
	4.12	0		6.07787	1480
	4.14	0		6.0976	1510
	4.16	0		6.11733	1512
	4.18	0		6.13706	1507
	4.2	0		6.15679	1528
	4.22	0		6.17652	1411
	4.24	0		6.19625	1543
	4.26	0		6.21598	1405
	4.28	0		6.23571	1452
	4.3	0		6.25544	1492
	4.32	0		6.27517	1440
	4.34	0		6.2949	1522
	4.36	0		6.31463	1478
	4.38	0		6.33436	1573
	4.4	0		6.35409	1471
	4.42	0		6.37382	1502
	4.44	0		6.39355	1397
	4.46	0		6.41328	1462
	4.48	0		6.43301	1515
	4.5	0		6.45274	1503
	4.52	0		6.47247	1427
	4.54	0		6.4922	1605
	4.56	0		6.51193	1548
	4.58	0		6.53166	1524
	4.6	0		6.55139	1492
	4.62	0		6.57112	1490
	4.64	0		6.59085	1473
	4.66	0		6.61057	1559
	4.68	0		6.6303	1530
	4.7	0		6.65003	1545
	4.72	0		6.66976	1483
	4.74	0		6.68949	1503
	4.76	0		6.70922	1504
	4.78	0		6.72895	1564
	4.8	0		6.74868	1570
	4.82	0		6.76841	1522
	4.84	0		6.78814	1560
	4.86	0		6.80787	1510
	4.88	0		6.8276	1613
	4.9	0		6.84733	1596
	4.92	0		6.86706	1630
	4.94	0		6.88679	1726
	4.96	0		6.90652	1697
	4.98	0		6.92625	1755
	5	0		6.94598	1778
	5.02	0		6.96571	1927
	5.04	0		6.98544	2102
	5.06	0		7.00517	2357
	5.08	0		7.0249	2942
	5.1	0		7.04463	3215
	5.12	0		7.06436	3844
	5.14	0		7.08409	4876
	5.16	0		7.10382	6076
	5.18	0		7.12355	7867
	5.2	0		7.14328	10225
	5.22	0		7.16301	13884
	5.24	0		7.18274	19350
	5.26	0		7.20247	26966
	5.28	0		7.2222	36451
	5.3	0		7.24193	46495
	5.32	0		7.26166	52938
	5.34	0		7.28139	55668
	5.36	0		7.30112	54900
	5.38	0		7.32085	51064
	5.4	0		7.34058	43431
	5.42	0		7.36031	33411
	5.44	0		7.38004	23972
	5.46	0		7.39977	15134
	5.48	0		7.4195	9209
	5.5	0		7.43923	5277
	5.52	0		7.45896	3250
	5.54	0		7.47869	2589
	5.56	0		7.49842	2187
	5.58	0		7.51815	2032
	5.6	0		7.53788	1843
	5.62	0		7.55761	1848
	5.64	0		7.57734	1690
	5.66	0		7.59707	1786
	5.68	0		7.6168	1630
	5.7	0		7.63653	1644
	5.72	0		7.65626	1644
	5.74	0		7.67599	1559
	5.76	0		7.69572	1540
	5.78	0		7.71545	1485
	5.8	0		7.73518	1591
	5.82	0		7.75491	1503
	5.84	0		7.77464	1533
	5.86	0		7.79437	1548
	5.88	0		7.8141	1467
	5.9	0		7.83383	1485
	5.92	0		7.85356	1446
	5.94	0		7.87329	1451
	5.96	0		7.89302	1432
	5.98	0		7.91275	1525
	6	0		7.93248	1540
	6.02	0		7.95221	1449
	6.04	0		7.97194	1477
	6.06	0		7.99167	1453
	6.08	0		8.0114	1411
	6.1	0		8.03113	1425
	6.12	0		8.05086	1463
	6.14	0		8.07059	1407
	6.16	0		8.09032	1473
	6.18	0		8.11005	1454
	6.2	0		8.12978	1452
	6.22	0		8.14951	1371
	6.24	0		8.16924	1466
	6.26	0		8.18897	1453
	6.28	0		8.2087	1439
	6.3	0		8.22843	1424
	6.32	0		8.24816	1423
	6.34	0		8.26789	1425
	6.36	0		8.28762	1435
	6.38	0		8.30735	1433
	6.4	0		8.32708	1403
	6.42	0		8.34681	1312
	6.44	0		8.36654	1429
	6.46	0		8.38627	1453
	6.48	0		8.406	1353
	6.5	0		8.42573	1435
	6.52	0		8.44546	1410
	6.54	0		8.46519	1374
	6.56	0		8.48492	1352
	6.58	0		8.50465	1475
	6.6	0		8.52438	1350
	6.62	0		8.54411	1408
	6.64	0		8.56384	1415
	6.66	0		8.58357	1446
	6.68	0		8.6033	1350
	6.7	25		8.62303	1373
	6.72	40		8.64276	1434
	6.74	42		8.66249	1448
	6.76	46		8.68222	1430
	6.78	49		8.70195	1326
	6.8	53		8.72168	1327
	6.82	57		8.74141	1383
	6.84	62		8.76114	1354
	6.86	68		8.78087	1318
	6.88	74		8.8006	1396
	6.9	82		8.82033	1421
	6.92	90		8.84006	1384
	6.94	100		8.85979	1421
	6.96	111		8.87952	1358
	6.98	125		8.89925	1380
	7	142		8.91898	1362
	7.02	161		8.93871	1419
	7.04	186		8.95844	1358
	7.06	216		8.97817	1345
	7.08	254		8.99789	1376
	7.1	303		9.01762	1395
	7.12	367		9.03735	1345
	7.14	455		9.05708	1357
	7.16	596		9.07681	1336
	7.18	1027		9.09654	1346
	7.2	3486		9.11627	1392
	7.22	16696		9.136	1371
	7.24	67413		9.15573	1431
	7.26	197351		9.17546	1378
	7.28	407390		9.19519	1377
	7.3	590663		9.21492	1414
	7.32	601383		9.23465	1406
	7.34	431364		9.25438	1338
	7.36	219094		9.27411	1363
	7.38	79338		9.29384	1377
	7.4	20953		9.31357	1338
	7.42	4510		9.3333	1388
	7.44	1208		9.35303	1416
	7.46	631		9.37276	1344
	7.48	469		9.39249	1308
	7.5	377		9.41222	1344
	7.52	310		9.43195	1363
	7.54	259		9.45168	1397
	7.56	220		9.47141	1373
	7.58	189		9.49114	1363
	7.6	164		9.51087	1362
	7.62	144		9.5306	1362
	7.64	127		9.55033	1356
	7.66	113		9.57006	1359
	7.68	101		9.58979	1318
	7.7	91		9.60952	1393
	7.72	83		9.62925	1367
	7.74	75		9.64898	1453
	7.76	69		9.66871	1379
	7.78	63		9.68844	1371
	7.8	58		9.70817	1341
	7.82	53		9.7279	1407
	7.84	49		9.74763	1322
	7.86	46		9.76736	1412
	7.88	43		9.78709	1418
	7.9	40		9.80682	1341
	7.92	13		9.82655	1370
	7.94	0		9.84628	1398
	7.96	0		9.86601	1418
	7.98	0		9.88574	1411
	8	0		9.90547	1382
	8.02	0		9.9252	1431
	8.04	0		9.94493	1428
	8.06	0		9.96466	1358
	8.08	0		9.98439	1371
	8.1	0		10.0041	1437
	8.12	0		10.0238	1386
	8.14	0		10.0436	1387
	8.16	0		10.0633	1505
	8.18	0		10.083	1446
	8.2	0		10.1028	1564
	8.22	0		10.1225	1573
	8.24	0		10.1422	1824
	8.26	0		10.162	2099
	8.28	0		10.1817	2525
	8.3	0		10.2014	3199
	8.32	0		10.2211	4206
	8.34	0		10.2409	5592
	8.36	0		10.2606	7320
	8.38	0		10.2803	9125
	8.4	0		10.3001	9663
	8.42	0		10.3198	9617
	8.44	0		10.3395	9043
	8.46	0		10.3593	8111
	8.48	0		10.379	6682
	8.5	0		10.3987	5205
	8.52	0		10.4184	4150
	8.54	0		10.4382	3110
	8.56	0		10.4579	2351
	8.58	0		10.4776	1784
	8.6	0		10.4974	1555
	8.62	0		10.5171	1468
	8.64	0		10.5368	1361
	8.66	0		10.5566	1424
	8.68	0		10.5763	1427
	8.7	0		10.596	1363
	8.72	0		10.6158	1427
	8.74	0		10.6355	1388
	8.76	0		10.6552	1367
	8.78	0		10.6749	1353
	8.8	0		10.6947	1409
	8.82	0		10.7144	1397
	8.84	0		10.7341	1437
	8.86	0		10.7539	1392
	8.88	0		10.7736	1405
	8.9	0		10.7933	1432
	8.92	0		10.8131	1405
	8.94	0		10.8328	1399
	8.96	0		10.8525	1323
	8.98	0		10.8722	1368
	9	0		10.892	1330
	9.02	0		10.9117	1348
	9.04	0		10.9314	1395
	9.06	0		10.9512	1309
	9.08	0		10.9709	1370
	9.1	0		10.9906	1391
	9.12	0		11.0104	1365
	9.14	0		11.0301	1375
	9.16	0		11.0498	1311
	9.18	0		11.0695	1401
	9.2	0		11.0893	1326
	9.22	0		11.109	1357
	9.24	0		11.1287	1363
	9.26	0		11.1485	1359
	9.28	0		11.1682	1348
	9.3	0		11.1879	1354
	9.32	0		11.2076	1321
	9.34	0		11.2274	1365
	9.36	0		11.2471	1322
	9.38	0		11.2668	1346
	9.4	0		11.2866	1370
	9.42	0		11.3063	1353
	9.44	0		11.326	1313
	9.46	0		11.3458	1337
	9.48	0		11.3655	1321
	9.5	0		11.3852	1349
	9.52	0		11.4049	1296
	9.54	0		11.4247	1376
	9.56	0		11.4444	1351
	9.58	0		11.4641	1316
	9.6	0		11.4839	1321
	9.62	0		11.5036	1311
	9.64	0		11.5233	1366
	9.66	0		11.543	1428
	9.68	0		11.5628	1393
	9.7	0		11.5825	1320
	9.72	0		11.6022	1371
	9.74	4		11.622	1282
	9.76	7		11.6417	1307
	9.78	7		11.6614	1305
	9.8	8		11.6812	1313
	9.82	8		11.7009	1371
	9.84	9		11.7206	1380
	9.86	10		11.7403	1327
	9.88	11		11.7601	1373
	9.9	12		11.7798	1356
	9.92	13		11.7995	1333
	9.94	14		11.8193	1338
	9.96	16		11.839	1359
	9.98	17		11.8587	1301
	10	19		11.8785	1350
	10.02	22		11.8982	1394
	10.04	25		11.9179	1300
	10.06	28		11.9376	1374
	10.08	33		11.9574	1359
	10.1	38		11.9771	1321
	10.12	45		11.9968	1367
	10.14	54		12.0166	1382
	10.16	65		12.0363	1249
	10.18	82		12.056	1293
	10.2	109		12.0758	1339
	10.22	198		12.0955	1315
	10.24	688		12.1152	1338
	10.26	3072		12.1349	1342
	10.28	11200		12.1547	1386
	10.3	29401		12.1744	1375
	10.32	54499		12.1941	1365
	10.34	71482		12.2139	1328
	10.36	66876		12.2336	1346
	10.38	45107		12.2533	1408
	10.4	22079		12.2731	1356
	10.42	7893		12.2928	1372
	10.44	2121		12.3125	1373
	10.46	500		12.3323	1434
	10.48	166		12.352	1462
	10.5	99		12.3717	1460
	10.52	76		12.3914	1552
	10.54	61		12.4112	1599
	10.56	50		12.4309	1744
	10.58	42		12.4506	1942
	10.6	36		12.4704	2252
	10.62	31		12.4901	2710
	10.64	27		12.5098	3556
	10.66	24		12.5296	4700
	10.68	21		12.5493	6861
	10.7	19		12.569	9722
	10.72	17		12.5887	13703
	10.74	15		12.6085	17697
	10.76	14		12.6282	20811
	10.78	12		12.6479	20980
	10.8	11		12.6677	19868
	10.82	10		12.6874	17534
	10.84	10		12.7071	14627
	10.86	9		12.7269	11292
	10.88	8		12.7466	8608
	10.9	8		12.7663	6140
	10.92	7		12.786	4256
	10.94	7		12.8058	2836
	10.96	2		12.8255	2041
	10.98	0		12.8452	1708
	11	0		12.865	1579
	11.02	0		12.8847	1547
	11.04	0		12.9044	1488
	11.06	0		12.9241	1491
	11.08	0		12.9439	1428
	11.1	0		12.9636	1410
	11.12	0		12.9833	1357
	11.14	0		13.0031	1441
	11.16	0		13.0228	1444
	11.18	0		13.0425	1383
	11.2	0		13.0623	1368
	11.22	0		13.082	1375
	11.24	0		13.1017	1346
	11.26	0		13.1214	1384
	11.28	0		13.1412	1370
	11.3	0		13.1609	1384
	11.32	0		13.1806	1310
	11.34	0		13.2004	1420
	11.36	0		13.2201	1318
	11.38	0		13.2398	1295
	11.4	0		13.2596	1370
	11.42	0		13.2793	1363
	11.44	0		13.299	1269
	11.46	0		13.3187	1320
	11.48	0		13.3385	1359
	11.5	0		13.3582	1345
	11.52	0		13.3779	1287
	11.54	0		13.3977	1360
	11.56	0		13.4174	1283
	11.58	0		13.4371	1303
	11.6	0		13.4569	1361
	11.62	0		13.4766	1318
	11.64	0		13.4963	1386
	11.66	0		13.516	1231
	11.68	0		13.5358	1334
	11.7	0		13.5555	1269
	11.72	0		13.5752	1346
	11.74	0		13.595	1332
	11.76	0		13.6147	1312
	11.78	0		13.6344	1266
	11.8	0		13.6542	1369
	11.82	0		13.6739	1310
	11.84	0		13.6936	1367
	11.86	0		13.7134	1298
	11.88	0		13.7331	1244
	11.9	0		13.7528	1350
	11.92	0		13.7725	1331
	11.94	0		13.7923	1235
	11.96	0		13.812	1276
	11.98	0		13.8317	1315
	12	0		13.8514	1284
	12.02	0		13.8712	1324
	12.04	0		13.8909	1282
	12.06	0		13.9106	1303
	12.08	12		13.9304	1311
	12.1	13		13.9501	1331
	12.12	20		13.9698	1306
	12.14	21		13.9896	1261
	12.16	23		14.0093	1279
	12.18	25		14.029	1293
	12.2	27		14.0488	1317
	12.22	29		14.0685	1282
	12.24	32		14.0882	1354
	12.26	35		14.1079	1295
	12.28	39		14.1277	1315
	12.3	43		14.1474	1279
	12.32	48		14.1671	1430
	12.34	54		14.1869	1320
	12.36	60		14.2066	1332
	12.38	69		14.2263	1264
	12.4	79		14.2461	1314
	12.42	91		14.2658	1350
	12.44	107		14.2855	1272
	12.46	126		14.3052	1378
	12.48	152		14.325	1321
	12.5	187		14.3447	1309
	12.52	236		14.3644	1291
	12.54	330		14.3842	1338
	12.56	688		14.4039	1373
	12.58	2620		14.4236	1383
	12.6	10967		14.4434	1351
	12.62	35450		14.4631	1450
	12.64	81469		14.4828	1528
	12.66	132296		14.5025	1733
	12.68	153562		14.5223	1938
	12.7	130237		14.542	2347
	12.72	82020		14.5617	2796
	12.74	38449		14.5815	3219
	12.76	13409		14.6012	3725
	12.78	3605		14.6209	3696
	12.8	925		14.6407	3661
	12.82	370		14.6604	3264
	12.84	245		14.6801	2938
	12.86	191		14.6998	2476
	12.88	155		14.7196	2269
	12.9	128		14.7393	1891
	12.92	108		14.759	1625
	12.94	92		14.7788	1516
	12.96	80		14.7985	1360
	12.98	69		14.8182	1365
	13	61		14.8379	1312
	13.02	54		14.8577	1267
	13.04	48		14.8774	1350
	13.06	43		14.8971	1287
	13.08	39		14.9169	1284
	13.1	35		14.9366	1276
	13.12	32		14.9563	1262
	13.14	30		14.9761	1238
	13.16	27		14.9958	1287
	13.18	25		15.0155	1323
	13.2	23		15.0352	1255
	13.22	21		15.055	1297
	13.24	20		15.0747	1285
	13.26	19		15.0944	1317
	13.28	6		15.1142	1283
	13.3	6		15.1339	1217
	13.32	0		15.1536	1305
	13.34	0		15.1734	1320
	13.36	0		15.1931	1282
	13.38	0		15.2128	1253
	13.4	0		15.2325	1300
	13.42	0		15.2523	1260
	13.44	0		15.272	1271
	13.46	0		15.2917	1280
	13.48	0		15.3115	1240
	13.5	0		15.3312	1231
	13.52	0		15.3509	1312
	13.54	0		15.3707	1306
	13.56	0		15.3904	1264
	13.58	0		15.4101	1244
	13.6	0		15.4299	1292
	13.62	0		15.4496	1262
	13.64	0		15.4693	1231
	13.66	0		15.489	1288
	13.68	0		15.5088	1234
	13.7	0		15.5285	1227
	13.72	0		15.5482	1285
	13.74	0		15.568	1238
	13.76	0		15.5877	1229
	13.78	0		15.6074	1262
	13.8	0		15.6272	1259
	13.82	0		15.6469	1352
	13.84	0		15.6666	1251
	13.86	0		15.6863	1282
	13.88	0		15.7061	1273
	13.9	0		15.7258	1336
	13.92	0		15.7455	1315
	13.94	0		15.7653	1276
	13.96	0		15.785	1263
	13.98	0		15.8047	1241
	14	0		15.8245	1237
	14.02	0		15.8442	1265
	14.04	0		15.8639	1330
	14.06	2		15.8836	1251
	14.08	2		15.9034	1294
	14.1	3		15.9231	1314
	14.12	3		15.9428	1300
	14.14	3		15.9626	1255
	14.16	4		15.9823	1256
	14.18	4		16.002	1288
	14.2	4		16.0218	1267
	14.22	5		16.0415	1314
	14.24	5		16.0612	1315
	14.26	6		16.0809	1206
	14.28	6		16.1007	1309
	14.3	7		16.1204	1309
	14.32	8		16.1401	1336
	14.34	9		16.1599	1356
	14.36	10		16.1796	1454
	14.38	12		16.1993	1503
	14.4	14		16.219	1553
	14.42	16		16.2388	1906
	14.44	19		16.2585	2067
	14.46	23		16.2782	2410
	14.48	29		16.298	2975
	14.5	37		16.3177	3581
	14.52	57		16.3374	4161
	14.54	153		16.3572	4519
	14.56	632		16.3769	4383
	14.58	2376		16.3966	4071
	14.6	6528		16.4163	3528
	14.62	12623		16.4361	3094
	14.64	17320		16.4558	2570
	14.66	17338		16.4755	2166
	14.68	13144		16.4953	1801
	14.7	7632		16.515	1468
	14.72	3355		16.5347	1386
	14.74	1107		16.5544	1264
	14.76	292		16.5742	1364
	14.78	85		16.5939	1314
	14.8	43		16.6136	1309
	14.82	31		16.6334	1267
	14.84	24		16.6531	1252
	14.86	20		16.6728	1269
	14.88	17		16.6926	1267
	14.9	14		16.7123	1298
	14.92	12		16.732	1301
	14.94	10		16.7518	1239
	14.96	9		16.7715	1237
	14.98	8		16.7912	1276
	15	7		16.8109	1285
	15.02	6		16.8307	1274
	15.04	6		16.8504	1221
	15.06	5		16.8701	1284
	15.08	5		16.8899	1258
	15.1	4		16.9096	1318
	15.12	4		16.9293	1241
	15.14	4		16.949	1320
	15.16	3		16.9688	1278
	15.18	3		16.9885	1300
	15.2	3		17.0082	1228
	15.22	3		17.028	1309
	15.24	1		17.0477	1290
	15.26	1		17.0674	1213
	15.28	0		17.0872	1274
	15.3	0		17.1069	1267
	15.32	0		17.1266	1249
	15.34	0		17.1464	1296
	15.36	0		17.1661	1258
	15.38	0		17.1858	1204
	15.4	0		17.2055	1302
	15.42	0		17.2253	1277
	15.44	0		17.245	1266
	15.46	0		17.2647	1289
	15.48	0		17.2845	1253
	15.5	0		17.3042	1278
	15.52	0		17.3239	1208
	15.54	0		17.3437	1192
	15.56	0		17.3634	1307
	15.58	0		17.3831	1267
	15.6	0		17.4028	1333
	15.62	0		17.4226	1329
	15.64	0		17.4423	1276
	15.66	0		17.462	1285
	15.68	0		17.4818	1281
	15.7	0		17.5015	1320
	15.72	0		17.5212	1286
	15.74	0		17.5409	1326
	15.76	0		17.5607	1222
	15.78	0		17.5804	1339
	15.8	3		17.6001	1275
	15.82	3		17.6199	1319
	15.84	4		17.6396	1316
	15.86	5		17.6593	1343
	15.88	5		17.6791	1362
	15.9	5		17.6988	1394
	15.92	6		17.7185	1413
	15.94	6		17.7383	1575
	15.96	7		17.758	1650
	15.98	8		17.7777	1870
	16	8		17.7974	2146
	16.02	9		17.8172	2555
	16.04	10		17.8369	3327
	16.06	12		17.8566	4321
	16.08	13		17.8764	5637
	16.1	15		17.8961	7457
	16.12	17		17.9158	9039
	16.14	20		17.9355	9868
	16.16	24		17.9553	9607
	16.18	28		17.975	8790
	16.2	34		17.9947	7498
	16.22	42		18.0145	6028
	16.24	55		18.0342	4865
	16.26	83		18.0539	3608
	16.28	212		18.0737	2669
	16.3	855		18.0934	1983
	16.32	3188		18.1131	1618
	16.34	8682		18.1329	1509
	16.36	16552		18.1526	1373
	16.38	22342		18.1723	1319
	16.4	22202		18.192	1399
	16.42	17169		18.2118	1353
	16.44	10487		18.2315	1270
	16.46	4931		18.2512	1323
	16.48	1737		18.271	1284
	16.5	480		18.2907	1337
	16.52	138		18.3104	1216
	16.54	66		18.3301	1230
	16.56	46		18.3499	1337
	16.58	37		18.3696	1225
	16.6	30		18.3893	1213
	16.62	25		18.4091	1277
	16.64	21		18.4288	1256
	16.66	18		18.4485	1264
	16.68	16		18.4683	1324
	16.7	14		18.488	1259
	16.72	12		18.5077	1276
	16.74	11		18.5275	1269
	16.76	10		18.5472	1328
	16.78	9		18.5669	1311
	16.8	8		18.5866	1296
	16.82	7		18.6064	1291
	16.84	6		18.6261	1212
	16.86	6		18.6458	1266
	16.88	5		18.6655	1253
	16.9	5		18.6853	1278
	16.92	5		18.705	1297
	16.94	4		18.7247	1274
	16.96	4		18.7445	1262
	16.98	1		18.7642	1290
	17	1		18.7839	1260
	17.02	0		18.8037	1360
	17.04	0		18.8234	1299
	17.06	0		18.8431	1335
	17.08	0		18.8629	1274
	17.1	0		18.8826	1299
	17.12	0		18.9023	1281
	17.14	0		18.922	1309
	17.16	0		18.9418	1345
	17.18	0		18.9615	1361
	17.2	0		18.9812	1310
	17.22	0		19.001	1260
	17.24	0		19.0207	1331
	17.26	0		19.0404	1285
	17.28	0		19.0602	1258
	17.3	0		19.0799	1254
	17.32	0		19.0996	1241
	17.34	0		19.1193	1215
	17.36	0		19.1391	1329
	17.38	7		19.1588	1194
	17.4	7		19.1785	1236
	17.42	11		19.1983	1229
	17.44	12		19.218	1305
	17.46	13		19.2377	1342
	17.48	14		19.2574	1377
	17.5	15		19.2772	1395
	17.52	17		19.2969	1402
	17.54	18		19.3166	1495
	17.56	20		19.3364	1669
	17.58	22		19.3561	1792
	17.6	25		19.3758	1997
	17.62	27		19.3956	2088
	17.64	31		19.4153	2003
	17.66	35		19.435	1917
	17.68	40		19.4548	1806
	17.7	46		19.4745	1607
	17.72	54		19.4942	1530
	17.74	63		19.5139	1402
	17.76	76		19.5337	1346
	17.78	93		19.5534	1274
	17.8	115		19.5731	1271
	17.82	151		19.5929	1218
	17.84	240		19.6126	1241
	17.86	666		19.6323	1242
	17.88	2695		19.652	1229
	17.9	9512		19.6718	1261
	17.92	24082		19.6915	1192
	17.94	42423		19.7112	1166
	17.96	52987		19.731	1140
	17.98	49717		19.7507	1246
	18	37674		19.7704	1192
	18.02	23188		19.7902	1243
	18.04	11047		19.8099	1229
	18.06	3919		19.8296	1161
	18.08	1092		19.8494	1193
	18.1	327		19.8691	1187
	18.12	164		19.8888	1277
	18.14	118		19.9085	1226
	18.16	94		19.9283	1152
	18.18	77		19.948	1141
	18.2	64		19.9677	1233
	18.22	54		19.9875	1273
	18.24	46		20.0072	1298
	18.26	40		20.0269	1250
	18.28	35		20.0466	1219
	18.3	31		20.0664	1213
	18.32	28		20.0861	1117
	18.34	25		20.1058	1242
	18.36	22		20.1256	1167
	18.38	20		20.1453	1219
	18.4	18		20.165	1190
	18.42	17		20.1848	1191
	18.44	15		20.2045	1216
	18.46	14		20.2242	1200
	18.48	13		20.244	1283
	18.5	12		20.2637	1187
	18.52	11		20.2834	1207
	18.54	4		20.3031	1191
	18.56	4		20.3229	1206
	18.58	3		20.3426	1216
	18.6	0		20.3623	1186
	18.62	0		20.3821	1211
	18.64	0		20.4018	1247
	18.66	0		20.4215	1210
	18.68	0		20.4413	1224
	18.7	0		20.461	1156
	18.72	0		20.4807	1184
	18.74	0		20.5004	1238
	18.76	0		20.5202	1226
	18.78	0		20.5399	1177
	18.8	0		20.5596	1256
	18.82	0		20.5794	1205
	18.84	1		20.5991	1291
	18.86	1		20.6188	1241
	18.88	1		20.6385	1303
	18.9	1		20.6583	1276
	18.92	1		20.678	1244
	18.94	1		20.6977	1269
	18.96	2		20.7175	1330
	18.98	2		20.7372	1358
	19	2		20.7569	1402
	19.02	2		20.7767	1302
	19.04	2		20.7964	1307
	19.06	3		20.8161	1367
	19.08	3		20.8359	1277
	19.1	3		20.8556	1337
	19.12	4		20.8753	1250
	19.14	4		20.895	1232
	19.16	5		20.9148	1284
	19.18	6		20.9345	1194
	19.2	7		20.9542	1173
	19.22	8		20.974	1170
	19.24	10		20.9937	1239
	19.26	13		21.0134	1208
	19.28	17		21.0331	1229
	19.3	32		21.0529	1223
	19.32	105		21.0726	1227
	19.34	418		21.0923	1196
	19.36	1313		21.1121	1216
	19.38	2880		21.1318	1162
	19.4	4382		21.1515	1224
	19.42	4792		21.1713	1146
	19.44	4118		21.191	1240
	19.46	2996		21.2107	1260
	19.48	1788		21.2304	1209
	19.5	814		21.2502	1224
	19.52	273		21.2699	1178
	19.54	75		21.2896	1209
	19.56	25		21.3094	1214
	19.58	15		21.3291	1207
	19.6	11		21.3488	1183
	19.62	9		21.3685	1236
	19.64	7		21.3883	1198
	19.66	6		21.408	1238
	19.68	5		21.4277	1261
	19.7	4		21.4475	1202
	19.72	4		21.4672	1189
	19.74	3		21.4869	1202
	19.76	3		21.5067	1273
	19.78	3		21.5264	1213
	19.8	2		21.5461	1207
	19.82	2		21.5659	1200
	19.84	2		21.5856	1292
	19.86	2		21.6053	1240
	19.88	2		21.625	1217
	19.9	1		21.6448	1258
	19.92	1		21.6645	1226
	19.94	1		21.6842	1237
	19.96	1		21.704	1234
	19.98	1		21.7237	1255
	20	0		21.7434	1283
	20.02	0		21.7631	1252
	20.04	0		21.7829	1213
	20.06	0		21.8026	1247
	20.08	0		21.8223	1223
	20.1	0		21.8421	1350
	20.12	0		21.8618	1409
	20.14	0		21.8815	1503
	20.16	0		21.9013	1558
	20.18	0		21.921	1804
	20.2	0		21.9407	1999
	20.22	0		21.9605	2468
	20.24	0		21.9802	2950
	20.26	0		21.9999	3459
	20.28	0		22.0196	3732
	20.3	0		22.0394	3845
	20.32	0		22.0591	3569
	20.34	0		22.0788	3262
	20.36	0		22.0986	2724
	20.38	0		22.1183	2308
	20.4	0		22.138	2106
	20.42	0		22.1578	1801
	20.44	0		22.1775	1477
	20.46	0		22.1972	1436
	20.48	0		22.2169	1277
	20.5	0		22.2367	1234
	20.52	0		22.2564	1293
	20.54	0		22.2761	1275
	20.56	0		22.2959	1157
	20.58	0		22.3156	1241
	20.6	0		22.3353	1241
	20.62	1		22.355	1272
	20.64	1		22.3748	1308
	20.66	2		22.3945	1187
	20.68	6		22.4142	1211
	20.7	21		22.434	1192
	20.72	61		22.4537	1223
	20.74	120		22.4734	1225
	20.76	165		22.4932	1197
	20.78	164		22.5129	1202
	20.8	135		22.5326	1229
	20.82	98		22.5524	1183
	20.84	58		22.5721	1162
	20.86	26		22.5918	1176
	20.88	8		22.6115	1212
	20.9	2		22.6313	1204
	20.92	1		22.651	1189
	20.94	1		22.6707	1229
	20.96	0		22.6905	1234
	20.98	0		22.7102	1202
	21	0		22.7299	1270
	21.02	0		22.7496	1212
	21.04	0		22.7694	1238
	21.06	0		22.7891	1255
	21.08	0		22.8088	1242
	21.1	0		22.8286	1252
	21.12	0		22.8483	1232
	21.14	0		22.868	1219
	21.16	0		22.8878	1232
	21.18	0		22.9075	1193
	21.2	0		22.9272	1183
	21.22	0		22.947	1163
	21.24	0		22.9667	1217
	21.26	0		22.9864	1280
	21.28	0		23.0061	1216
	21.3	0		23.0259	1234
	21.32	0		23.0456	1221
	21.34	0		23.0653	1264
	21.36	0		23.0851	1252
	21.38	0		23.1048	1287
	21.4	0		23.1245	1284
	21.42	0		23.1442	1301
	21.44	0		23.164	1265
	21.46	0		23.1837	1291
	21.48	3		23.2034	1406
	21.5	3		23.2232	1431
	21.52	3		23.2429	1354
	21.54	5		23.2626	1448
	21.56	5		23.2824	1385
	21.58	5		23.3021	1391
	21.6	6		23.3218	1283
	21.62	6		23.3416	1349
	21.64	7		23.3613	1296
	21.66	8		23.381	1262
	21.68	9		23.4007	1205
	21.7	10		23.4205	1201
	21.72	11		23.4402	1209
	21.74	12		23.4599	1225
	21.76	14		23.4796	1198
	21.78	16		23.4994	1204
	21.8	19		23.5191	1195
	21.82	22		23.5388	1250
	21.84	27		23.5586	1242
	21.86	32		23.5783	1208
	21.88	40		23.598	1229
	21.9	52		23.6178	1204
	21.92	77		23.6375	1158
	21.94	183		23.6572	1241
	21.96	698		23.677	1209
	21.98	2524		23.6967	1165
	22	6601		23.7164	1211
	22.02	11803		23.7361	1272
	22.04	14591		23.7559	1204
	22.06	13490		23.7756	1195
	22.08	10816		23.7953	1146
	22.1	7876		23.8151	1212
	22.12	4655		23.8348	1167
	22.14	2021		23.8545	1225
	22.16	642		23.8742	1275
	22.18	180		23.894	1233
	22.2	72		23.9137	1220
	22.22	47		23.9334	1291
	22.24	36		23.9532	1222
	22.26	29		23.9729	1217
	22.28	24		23.9926	1181
	22.3	21		24.0124	1301
	22.32	18		24.0321	1301
	22.34	15		24.0518	1235
	22.36	13		24.0715	1272
	22.38	12		24.0913	1263
	22.4	10		24.111	1265
	22.42	9		24.1307	1265
	22.44	8		24.1505	1292
	22.46	7		24.1702	1273
	22.48	7		24.1899	1292
	22.5	6		24.2097	1387
	22.52	6		24.2294	1503
	22.54	5		24.2491	1529
	22.56	5		24.2689	1687
	22.58	4		24.2886	1893
	22.6	4		24.3083	2242
	22.62	1		24.328	2759
	22.64	1		24.3478	3326
	22.66	1		24.3675	3961
	22.68	0		24.3872	4369
	22.7	0		24.407	4306
	22.72	0		24.4267	3959
	22.74	0		24.4464	3571
	22.76	0		24.4661	3124
	22.78	1		24.4859	2542
	22.8	1		24.5056	2157
	22.82	1		24.5253	1816
	22.84	1		24.5451	1553
	22.86	1		24.5648	1350
	22.88	1		24.5845	1306
	22.9	1		24.6043	1266
	22.92	1		24.624	1287
	22.94	1		24.6437	1259
	22.96	1		24.6635	1312
	22.98	2		24.6832	1226
	23	2		24.7029	1279
	23.02	2		24.7226	1184
	23.04	2		24.7424	1216
	23.06	3		24.7621	1242
	23.08	4		24.7818	1305
	23.1	5		24.8016	1228
	23.12	6		24.8213	1220
	23.14	11		24.841	1254
	23.16	37		24.8607	1246
	23.18	143		24.8805	1180
	23.2	434		24.9002	1212
	23.22	911		24.9199	1332
	23.24	1297		24.9397	1270
	23.26	1310		24.9594	1283
	23.28	1087		24.9791	1184
	23.3	853		24.9989	1251
	23.32	592		25.0186	1244
	23.34	312		25.0383	1258
	23.36	118		25.0581	1207
	23.38	34		25.0778	1272
	23.4	11		25.0975	1184
	23.42	6		25.1172	1238
	23.44	4		25.137	1126
	23.46	3		25.1567	1227
	23.48	3		25.1764	1255
	23.5	2		25.1962	1219
	23.52	2		25.2159	1228
	23.54	2		25.2356	1251
	23.56	1		25.2553	1235
	23.58	1		25.2751	1337
	23.6	1		25.2948	1213
	23.62	1		25.3145	1345
	23.64	1		25.3343	1299
	23.66	1		25.354	1384
	23.68	1		25.3737	1508
	23.7	1		25.3935	1562
	23.72	1		25.4132	1814
	23.74	1		25.4329	2138
	23.76	0		25.4526	2216
	23.78	0		25.4724	2700
	23.8	0		25.4921	2921
	23.82	0		25.5118	2874
	23.84	4		25.5316	2730
	23.86	4		25.5513	2399
	23.88	4		25.571	2220
	23.9	6		25.5908	2005
	23.92	7		25.6105	1805
	23.94	7		25.6302	1558
	23.96	8		25.65	1451
	23.98	9		25.6697	1313
	24	10		25.6894	1322
	24.02	11		25.7091	1299
	24.04	12		25.7289	1282
	24.06	13		25.7486	1229
	24.08	15		25.7683	1257
	24.1	17		25.788	1285
	24.12	19		25.8078	1212
	24.14	22		25.8275	1263
	24.16	26		25.8472	1229
	24.18	30		25.867	1207
	24.2	36		25.8867	1272
	24.22	44		25.9064	1215
	24.24	55		25.9262	1260
	24.26	71		25.9459	1256
	24.28	103		25.9656	1250
	24.3	231		25.9854	1221
	24.32	855		26.0051	1218
	24.34	3101		26.0248	1251
	24.36	8159		26.0445	1274
	24.38	14534		26.0643	1256
	24.4	17583		26.084	1222
	24.42	15705		26.1037	1247
	24.44	12619		26.1235	1258
	24.46	9994		26.1432	1271
	24.48	6652		26.1629	1327
	24.5	3224		26.1826	1244
	24.52	1111		26.2024	1242
	24.54	314		26.2221	1292
	24.56	113		26.2418	1272
	24.58	68		26.2616	1337
	24.6	52		26.2813	1297
	24.62	42		26.301	1311
	24.64	34		26.3208	1297
	24.66	29		26.3405	1385
	24.68	25		26.3602	1441
	24.7	21		26.38	1489
	24.72	18		26.3997	1578
	24.74	16		26.4194	1735
	24.76	14		26.4391	1993
	24.78	13		26.4589	2443
	24.8	11		26.4786	3003
	24.82	10		26.4983	3753
	24.84	9		26.5181	4757
	24.86	9		26.5378	5651
	24.88	8		26.5575	6381
	24.9	7		26.5772	5949
	24.92	7		26.597	5715
	24.94	8		26.6167	5026
	24.96	8		26.6364	4122
	24.98	4		26.6562	3273
	25	4		26.6759	2699
	25.02	6		26.6956	2079
	25.04	4		26.7154	1715
	25.06	5		26.7351	1576
	25.08	5		26.7548	1334
	25.1	5		26.7746	1301
	25.12	6		26.7943	1360
	25.14	7		26.814	1261
	25.16	7		26.8337	1320
	25.18	8		26.8535	1272
	25.2	9		26.8732	1284
	25.22	11		26.8929	1278
	25.24	12		26.9127	1265
	25.26	14		26.9324	1263
	25.28	17		26.9521	1201
	25.3	20		26.9718	1184
	25.32	24		26.9916	1277
	25.34	30		27.0113	1305
	25.36	39		27.031	1244
	25.38	54		27.0508	1244
	25.4	110		27.0705	1272
	25.42	384		27.0902	1257
	25.44	1433		27.11	1295
	25.46	3984		27.1297	1268
	25.48	7496		27.1494	1270
	25.5	9469		27.1691	1225
	25.52	8573		27.1889	1252
	25.54	6841		27.2086	1209
	25.56	5632		27.2283	1254
	25.58	4110		27.2481	1247
	25.6	2206		27.2678	1214
	25.62	830		27.2875	1225
	25.64	240		27.3073	1223
	25.66	78		27.327	1220
	25.68	42		27.3467	1204
	25.7	31		27.3665	1265
	25.72	25		27.3862	1221
	25.74	20		27.4059	1206
	25.76	17		27.4256	1219
	25.78	14		27.4454	1229
	25.8	12		27.4651	1212
	25.82	11		27.4848	1293
	25.84	9		27.5046	1174
	25.86	8		27.5243	1256
	25.88	7		27.544	1275
	25.9	7		27.5637	1215
	25.92	6		27.5835	1226
	25.94	5		27.6032	1223
	25.96	5		27.6229	1244
	25.98	5		27.6427	1205
	26	4		27.6624	1238
	26.02	10		27.6821	1227
	26.04	11		27.7019	1200
	26.06	9		27.7216	1252
	26.08	13		27.7413	1275
	26.1	14		27.7611	1167
	26.12	15		27.7808	1191
	26.14	15		27.8005	1265
	26.16	16		27.8202	1193
	26.18	18		27.84	1205
	26.2	20		27.8597	1210
	26.22	22		27.8794	1233
	26.24	25		27.8992	1188
	26.26	28		27.9189	1181
	26.28	32		27.9386	1265
	26.3	37		27.9583	1156
	26.32	43		27.9781	1292
	26.34	51		27.9978	1177
	26.36	61		28.0175	1198
	26.38	74		28.0373	1240
	26.4	91		28.057	1287
	26.42	117		28.0767	1223
	26.44	163		28.0965	1218
	26.46	323		28.1162	1251
	26.48	1113		28.1359	1175
	26.5	4160		28.1557	1213
	26.52	11594		28.1754	1220
	26.54	21804		28.1951	1218
	26.56	27325		28.2148	1187
	26.58	24275		28.2346	1235
	26.6	19102		28.2543	1271
	26.62	16158		28.274	1232
	26.64	12451		28.2937	1185
	26.66	7043		28.3135	1277
	26.68	2765		28.3332	1261
	26.7	816		28.3529	1225
	26.72	256		28.3727	1233
	26.74	132		28.3924	1235
	26.76	96		28.4121	1221
	26.78	77		28.4319	1287
	26.8	63		28.4516	1318
	26.82	52		28.4713	1301
	26.84	44		28.4911	1393
	26.86	38		28.5108	1422
	26.88	33		28.5305	1515
	26.9	29		28.5502	1636
	26.92	26		28.57	1687
	26.94	23		28.5897	1579
	26.96	20		28.6094	1625
	26.98	18		28.6292	1589
	27	17		28.6489	1438
	27.02	15		28.6686	1401
	27.04	14		28.6883	1376
	27.06	13		28.7081	1302
	27.08	12		28.7278	1268
	27.1	11		28.7475	1259
	27.12	4		28.7673	1193
	27.14	4		28.787	1189
	27.16	3		28.8067	1173
	27.18	3		28.8265	1302
	27.2	0		28.8462	1163
	27.22	0		28.8659	1158
	27.24	0		28.8856	1219
	27.26	0		28.9054	1219
	27.28	0		28.9251	1300
	27.3	0		28.9448	1257
	27.32	0		28.9646	1215
	27.34	0		28.9843	1254
	27.36	0		29.004	1239
	27.38	0		29.0238	1231
	27.4	0		29.0435	1245
	27.42	0		29.0632	1184
	27.44	0		29.083	1329
	27.46	0		29.1027	1265
	27.48	0		29.1224	1237
	27.5	0		29.1421	1249
	27.52	0		29.1619	1287
	27.54	0		29.1816	1277
	27.56	0		29.2013	1265
	27.58	0		29.2211	1209
	27.6	0		29.2408	1249
	27.62	0		29.2605	1222
	27.64	0		29.2802	1307
	27.66	0		29.3	1250
	27.68	0		29.3197	1361
	27.7	0		29.3394	1340
	27.72	0		29.3592	1408
	27.74	0		29.3789	1533
	27.76	0		29.3986	1513
	27.78	0		29.4184	1627
	27.8	0		29.4381	1911
	27.82	0		29.4578	2191
	27.84	0		29.4776	2652
	27.86	0		29.4973	3227
	27.88	0		29.517	3602
	27.9	0		29.5367	3869
	27.92	0		29.5565	3797
	27.94	0		29.5762	3498
	27.96	0		29.5959	3058
	27.98	0		29.6157	2601
	28	0		29.6354	2306
	28.02	1		29.6551	2012
	28.04	1		29.6748	1687
	28.06	1		29.6946	1493
	28.08	1		29.7143	1307
	28.1	2		29.734	1261
	28.12	2		29.7538	1219
	28.14	2		29.7735	1300
	28.16	2		29.7932	1337
	28.18	2		29.813	1219
	28.2	2		29.8327	1229
	28.22	3		29.8524	1286
	28.24	3		29.8722	1270
	28.26	3		29.8919	1317
	28.28	4		29.9116	1225
	28.3	4		29.9313	1296
	28.32	5		29.9511	1270
	28.34	6		29.9708	1172
	28.36	7		29.9905	1251
	28.38	8		30.0103	1301
	28.4	10		30.03	1246
	28.42	13		30.0497	1233
	28.44	17		30.0694	1260
	28.46	26		30.0892	1238
	28.48	66		30.1089	1252
	28.5	252		30.1286	1256
	28.52	843		30.1484	1229
	28.54	1967		30.1681	1193
	28.56	3032		30.1878	1292
	28.58	3100		30.2076	1326
	28.6	2398		30.2273	1332
	28.62	1930		30.247	1274
	28.64	1757		30.2667	1310
	28.66	1324		30.2865	1338
	28.68	692		30.3062	1468
	28.7	250		30.3259	1463
	28.72	72		30.3457	1602
	28.74	25		30.3654	1781
	28.76	15		30.3851	1972
	28.78	11		30.4049	2153
	28.8	9		30.4246	2651
	28.82	8		30.4443	3147
	28.84	6		30.4641	3547
	28.86	5		30.4838	3456
	28.88	5		30.5035	3155
	28.9	4		30.5232	2924
	28.92	4		30.543	2541
	28.94	3		30.5627	2245
	28.96	3		30.5824	1955
	28.98	6		30.6022	1712
	29	6		30.6219	1482
	29.02	6		30.6416	1348
	29.04	6		30.6613	1352
	29.06	8		30.6811	1329
	29.08	8		30.7008	1263
	29.1	9		30.7205	1243
	29.12	10		30.7403	1259
	29.14	10		30.76	1253
	29.16	11		30.7797	1291
	29.18	12		30.7995	1341
	29.2	13		30.8192	1295
	29.22	14		30.8389	1292
	29.24	16		30.8586	1273
	29.26	18		30.8784	1256
	29.28	21		30.8981	1289
	29.3	25		30.9178	1282
	29.32	29		30.9376	1254
	29.34	35		30.9573	1252
	29.36	43		30.977	1334
	29.38	55		30.9967	1249
	29.4	72		31.0165	1329
	29.42	114		31.0362	1377
	29.44	301		31.0559	1331
	29.46	1145		31.0757	1357
	29.48	3727		31.0954	1307
	29.5	8367		31.1151	1353
	29.52	12340		31.1349	1330
	29.54	12011		31.1546	1349
	29.56	8966		31.1743	1403
	29.58	7301		31.1941	1431
	29.6	6896		31.2138	1468
	29.62	5301		31.2335	1508
	29.64	2795		31.2532	1568
	29.66	1011		31.273	1722
	29.68	291		31.2927	1926
	29.7	103		31.3124	2203
	29.72	62		31.3322	2529
	29.74	47		31.3519	2834
	29.76	38		31.3716	3062
	29.78	31		31.3913	3096
	29.8	26		31.4111	2837
	29.82	22		31.4308	2647
	29.84	19		31.4505	2303
	29.86	16		31.4703	2055
	29.88	14		31.49	1874
	29.9	13		31.5097	1540
	29.92	15		31.5295	1475
	29.94	14		31.5492	1366
	29.96	13		31.5689	1356
	29.98	13		31.5887	1258
	30	14		31.6084	1267
	30.02	14		31.6281	1313
	30.04	14		31.6478	1289
	30.06	14		31.6676	1244
	30.08	11		31.6873	1276
	30.1	12		31.707	1244
	30.12	13		31.7268	1222
	30.14	14		31.7465	1244
	30.16	14		31.7662	1307
	30.18	16		31.7859	1221
	30.2	19		31.8057	1251
	30.22	22		31.8254	1226
	30.24	25		31.8451	1208
	30.26	30		31.8649	1223
	30.28	37		31.8846	1235
	30.3	46		31.9043	1313
	30.32	59		31.9241	1232
	30.34	81		31.9438	1252
	30.36	156		31.9635	1264
	30.38	518		31.9833	1288
	30.4	1920		32.003	1232
	30.42	5315		32.0227	1279
	30.44	9808		32.0424	1329
	30.46	11754		32.0622	1270
	30.48	9586		32.0819	1295
	30.5	6957		32.1016	1331
	30.52	6367		32.1214	1472
	30.54	5964		32.1411	1601
	30.56	4059		32.1608	1762
	30.58	1855		32.1805	1963
	30.6	598		32.2003	2206
	30.62	175		32.22	2599
	30.64	76		32.2397	2966
	30.66	52		32.2595	3196
	30.68	41		32.2792	3079
	30.7	33		32.2989	2953
	30.72	27		32.3187	2663
	30.74	23		32.3384	2369
	30.76	20		32.3581	2032
	30.78	17		32.3779	1799
	30.8	15		32.3976	1590
	30.82	16		32.4173	1385
	30.84	15		32.437	1316
	30.86	14		32.4568	1324
	30.88	13		32.4765	1289
	30.9	14		32.4962	1284
	30.92	13		32.516	1250
	30.94	13		32.5357	1290
	30.96	13		32.5554	1267
	30.98	13		32.5752	1296
	31	14		32.5949	1255
	31.02	11		32.6146	1199
	31.04	12		32.6343	1233
	31.06	13		32.6541	1242
	31.08	15		32.6738	1244
	31.1	15		32.6935	1268
	31.12	18		32.7133	1250
	31.14	21		32.733	1228
	31.16	25		32.7527	1212
	31.18	30		32.7724	1220
	31.2	37		32.7922	1180
	31.22	47		32.8119	1190
	31.24	62		32.8316	1181
	31.26	104		32.8514	1182
	31.28	297		32.8711	1212
	31.3	1128		32.8908	1270
	31.32	3458		32.9106	1242
	31.34	7176		32.9303	1191
	31.36	9663		32.95	1229
	31.38	8526		32.9697	1225
	31.4	5967		32.9895	1163
	31.42	5052		33.0092	1274
	31.44	5131		33.0289	1286
	31.46	4079		33.0487	1327
	31.48	2174		33.0684	1313
	31.5	788		33.0881	1320
	31.52	227		33.1078	1516
	31.54	82		33.1276	1555
	31.56	49		33.1473	1489
	31.58	37		33.167	1485
	31.6	30		33.1868	1400
	31.62	25		33.2065	1296
	31.64	21		33.2262	1271
	31.66	18		33.246	1345
	31.68	15		33.2657	1257
	31.7	13		33.2854	1185
	31.72	15		33.3051	1183
	31.74	14		33.3249	1201
	31.76	13		33.3446	1180
	31.78	13		33.3643	1156
	31.8	14		33.3841	1202
	31.82	14		33.4038	1160
	31.84	14		33.4235	1191
	31.86	14		33.4433	1232
	31.88	15		33.463	1198
	31.9	16		33.4827	1181
	31.92	14		33.5025	1267
	31.94	15		33.5222	1220
	31.96	17		33.5419	1217
	31.98	19		33.5616	1198
	32	20		33.5814	1238
	32.02	24		33.6011	1217
	32.04	28		33.6208	1187
	32.06	34		33.6406	1227
	32.08	42		33.6603	1224
	32.1	53		33.68	1245
	32.12	70		33.6998	1213
	32.14	111		33.7195	1261
	32.16	291		33.7392	1263
	32.18	1096		33.7589	1216
	32.2	3514		33.7787	1240
	32.22	7715		33.7984	1276
	32.24	10985		33.8181	1259
	32.26	10090		33.8379	1269
	32.28	6948		33.8576	1299
	32.3	5550		33.8773	1330
	32.32	5848		33.8971	1501
	32.34	5131		33.9168	1589
	32.36	3019		33.9365	1722
	32.38	1189		33.9562	1786
	32.4	352		33.976	1878
	32.42	115		33.9957	1757
	32.44	63		34.0154	1771
	32.46	47		34.0352	1676
	32.48	37		34.0549	1503
	32.5	30		34.0746	1524
	32.52	25		34.0943	1369
	32.54	22		34.1141	1275
	32.56	18		34.1338	1268
	32.58	17		34.1535	1295
	32.6	15		34.1733	1192
	32.62	13		34.193	1255
	32.64	12		34.2127	1226
	32.66	11		34.2325	1214
	32.68	10		34.2522	1210
	32.7	9		34.2719	1184
	32.72	9		34.2916	1191
	32.74	8		34.3114	1251
	32.76	8		34.3311	1167
	32.78	8		34.3508	1266
	32.8	4		34.3706	1258
	32.82	4		34.3903	1301
	32.84	5		34.41	1234
	32.86	5		34.4298	1299
	32.88	4		34.4495	1160
	32.9	4		34.4692	1254
	32.92	5		34.489	1223
	32.94	6		34.5087	1201
	32.96	8		34.5284	1265
	32.98	11		34.5481	1308
	33	16		34.5679	1223
	33.02	40		34.5876	1317
	33.04	148		34.6073	1248
	33.06	488		34.6271	1321
	33.08	1109		34.6468	1379
	33.1	1634		34.6665	1499
	33.12	1538		34.6863	1588
	33.14	1045		34.706	1835
	33.16	794		34.7257	2017
	33.18	855		34.7454	2363
	33.2	811		34.7652	2702
	33.22	516		34.7849	2992
	33.24	218		34.8046	3198
	33.26	66		34.8244	3072
	33.28	21		34.8441	2713
	33.3	10		34.8638	2515
	33.32	7		34.8835	2174
	33.34	6		34.9033	1962
	33.36	5		34.923	1635
	33.38	4		34.9427	1439
	33.4	3		34.9625	1299
	33.42	4		34.9822	1226
	33.44	4		35.0019	1301
	33.46	3		35.0217	1298
	33.48	3		35.0414	1226
	33.5	3		35.0611	1210
	33.52	4		35.0808	1233
	33.54	4		35.1006	1252
	33.56	4		35.1203	1193
	33.58	4		35.14	1229
	33.6	4		35.1598	1173
	33.62	5		35.1795	1173
	33.64	5		35.1992	1203
	33.66	5		35.219	1282
	33.68	6		35.2387	1253
	33.7	6		35.2584	1191
	33.72	7		35.2781	1236
	33.74	8		35.2979	1155
	33.76	10		35.3176	1242
	33.78	13		35.3373	1273
	33.8	16		35.3571	1234
	33.82	21		35.3768	1221
	33.84	30		35.3965	1219
	33.86	69		35.4162	1251
	33.88	252		35.436	1193
	33.9	857		35.4557	1215
	33.92	2039		35.4754	1293
	33.94	3150		35.4952	1216
	33.96	3084		35.5149	1221
	33.98	2097		35.5346	1282
	34	1491		35.5544	1284
	34.02	1606		35.5741	1363
	34.04	1656		35.5938	1423
	34.06	1156		35.6135	1469
	34.08	529		35.6333	1418
	34.1	170		35.653	1358
	34.12	50		35.6727	1408
	34.14	23		35.6925	1309
	34.16	16		35.7122	1351
	34.18	12		35.7319	1261
	34.2	10		35.7517	1225
	34.22	8		35.7714	1237
	34.24	11		35.7911	1273
	34.26	10		35.8109	1224
	34.28	10		35.8306	1246
	34.3	10		35.8503	1246
	34.32	10		35.87	1213
	34.34	12		35.8898	1224
	34.36	12		35.9095	1221
	34.38	13		35.9292	1252
	34.4	14		35.949	1201
	34.42	15		35.9687	1229
	34.44	16		35.9884	1208
	34.46	17		36.0082	1234
	34.48	19		36.0279	1199
	34.5	21		36.0476	1185
	34.52	24		36.0673	1236
	34.54	27		36.0871	1241
	34.56	32		36.1068	1199
	34.58	38		36.1265	1283
	34.6	46		36.1463	1280
	34.62	58		36.166	1341
	34.64	74		36.1857	1287
	34.66	105		36.2054	1240
	34.68	210		36.2252	1311
	34.7	716		36.2449	1418
	34.72	2560		36.2646	1455
	34.74	6641		36.2844	1534
	34.76	11257		36.3041	1691
	34.78	12051		36.3238	1877
	34.8	8528		36.3436	2095
	34.82	5530		36.3633	2332
	34.84	5583		36.383	2674
	34.86	6357		36.4027	2893
	34.88	5090		36.4225	2747
	34.9	2642		36.4422	2598
	34.92	929		36.4619	2387
	34.94	269		36.4817	2142
	34.96	104		36.5014	2006
	34.98	66		36.5211	1805
	35	51		36.5409	1671
	35.02	41		36.5606	1550
	35.04	34		36.5803	1472
	35.06	29		36.6001	1489
	35.08	25		36.6198	1589
	35.1	21		36.6395	1501
	35.12	19		36.6592	1496
	35.14	17		36.679	1503
	35.16	15		36.6987	1549
	35.18	14		36.7184	1557
	35.2	13		36.7382	1468
	35.22	12		36.7579	1546
	35.24	11		36.7776	1516
	35.26	10		36.7974	1520
	35.28	10		36.8171	1487
	35.3	9		36.8368	1440
	35.32	5		36.8565	1497
	35.34	5		36.8763	1486
	35.36	6		36.896	1424
	35.38	6		36.9157	1364
	35.4	5		36.9355	1465
	35.42	6		36.9552	1368
	35.44	7		36.9749	1338
	35.46	10		36.9947	1359
	35.48	16		37.0144	1403
	35.5	47		37.0341	1453
	35.52	174		37.0538	1435
	35.54	520		37.0736	1469
	35.56	1038		37.0933	1481
	35.58	1318		37.113	1619
	35.6	1058		37.1328	1773
	35.62	645		37.1525	1786
	35.64	530		37.1722	1943
	35.66	645		37.1919	1992
	35.68	634		37.2117	1878
	35.7	403		37.2314	1720
	35.72	168		37.2511	1699
	35.74	51		37.2709	1582
	35.76	16		37.2906	1469
	35.78	8		37.3103	1366
	35.8	6		37.3301	1258
	35.82	5		37.3498	1212
	35.84	4		37.3695	1235
	35.86	7		37.3892	1222
	35.88	6		37.409	1266
	35.9	6		37.4287	1226
	35.92	6		37.4484	1228
	35.94	8		37.4682	1196
	35.96	8		37.4879	1238
	35.98	9		37.5076	1206
	36	9		37.5274	1194
	36.02	10		37.5471	1142
	36.04	11		37.5668	1188
	36.06	12		37.5866	1212
	36.08	14		37.6063	1217
	36.1	15		37.626	1149
	36.12	17		37.6457	1283
	36.14	20		37.6655	1187
	36.16	24		37.6852	1217
	36.18	28		37.7049	1189
	36.2	34		37.7247	1193
	36.22	43		37.7444	1256
	36.24	55		37.7641	1216
	36.26	78		37.7838	1195
	36.28	156		37.8036	1196
	36.3	529		37.8233	1199
	36.32	1880		37.843	1205
	36.34	4823		37.8628	1300
	36.36	8041		37.8825	1286
	36.38	8387		37.9022	1207
	36.4	5697		37.922	1375
	36.42	3489		37.9417	1311
	36.44	3576		37.9614	1277
	36.46	4413		37.9811	1365
	36.48	3830		38.0009	1292
	36.5	2125		38.0206	1280
	36.52	786		38.0403	1223
	36.54	229		38.0601	1305
	36.56	83		38.0798	1190
	36.58	50		38.0995	1206
	36.6	38		38.1193	1241
	36.62	31		38.139	1242
	36.64	27		38.1587	1170
	36.66	23		38.1784	1176
	36.68	20		38.1982	1205
	36.7	18		38.2179	1217
	36.72	17		38.2376	1232
	36.74	15		38.2574	1238
	36.76	14		38.2771	1176
	36.78	13		38.2968	1131
	36.8	13		38.3165	1128
	36.82	13		38.3363	1095
	36.84	13		38.356	1223
	36.86	13		38.3757	1211
	36.88	13		38.3955	1172
	36.9	11		38.4152	1200
	36.92	12		38.4349	1279
	36.94	14		38.4547	1163
	36.96	16		38.4744	1242
	36.98	19		38.4941	1231
	37	22		38.5138	1259
	37.02	28		38.5336	1258
	37.04	41		38.5533	1250
	37.06	88		38.573	1343
	37.08	307		38.5928	1406
	37.1	1060		38.6125	1465
	37.12	2575		38.6322	1649
	37.14	4031		38.652	1705
	37.16	3920		38.6717	1869
	37.18	2508		38.6914	1894
	37.2	1544		38.7112	1921
	37.22	1702		38.7309	1861
	37.24	2133		38.7506	1800
	37.26	1825		38.7703	1632
	37.28	994		38.7901	1572
	37.3	361		38.8098	1417
	37.32	105		38.8295	1338
	37.34	39		38.8493	1210
	37.36	24		38.869	1242
	37.38	19		38.8887	1144
	37.4	15		38.9085	1194
	37.42	13		38.9282	1187
	37.44	11		38.9479	1188
	37.46	9		38.9676	1207
	37.48	8		38.9874	1186
	37.5	7		39.0071	1197
	37.52	6		39.0268	1175
	37.54	6		39.0466	1228
	37.56	5		39.0663	1126
	37.58	5		39.086	1121
	37.6	5		39.1058	1214
	37.62	5		39.1255	1180
	37.64	4		39.1452	1187
	37.66	4		39.1649	1141
	37.68	3		39.1847	1169
	37.7	3		39.2044	1152
	37.72	3		39.2241	1264
	37.74	4		39.2439	1160
	37.76	5		39.2636	1198
	37.78	5		39.2833	1160
	37.8	7		39.303	1201
	37.82	14		39.3228	1240
	37.84	45		39.3425	1274
	37.86	160		39.3622	1334
	37.88	419		39.382	1395
	37.9	711		39.4017	1440
	37.92	751		39.4214	1595
	37.94	505		39.4412	1581
	37.96	287		39.4609	1534
	37.98	281		39.4806	1527
	38	378		39.5003	1484
	38.02	368		39.5201	1332
	38.04	226		39.5398	1324
	38.06	91		39.5595	1351
	38.08	27		39.5793	1257
	38.1	9		39.599	1194
	38.12	5		39.6187	1190
	38.14	4		39.6385	1149
	38.16	5		39.6582	1166
	38.18	4		39.6779	1130
	38.2	4		39.6977	1136
	38.22	4		39.7174	1202
	38.24	4		39.7371	1124
	38.26	5		39.7568	1182
	38.28	5		39.7766	1179
	38.3	6		39.7963	1153
	38.32	6		39.816	1140
	38.34	6		39.8358	1207
	38.36	7		39.8555	1165
	38.38	8		39.8752	1194
	38.4	9		39.895	1094
	38.42	10		39.9147	1137
	38.44	11		39.9344	1159
	38.46	14		39.9541	1226
	38.48	16		39.9739	1176
	38.5	20		39.9936	1109
	38.52	25		40.0133	1153
	38.54	33		40.0331	1115
	38.56	52		40.0528	1222
	38.58	128		40.0725	1189
	38.6	468		40.0922	1203
	38.62	1491		40.112	1210
	38.64	3219		40.1317	1185
	38.66	4398		40.1514	1170
	38.68	3697		40.1712	1214
	38.7	2114		40.1909	1233
	38.72	1379		40.2106	1206
	38.74	1764		40.2304	1159
	38.76	2232		40.2501	1122
	38.78	1839		40.2698	1140
	38.8	958		40.2895	1161
	38.82	336		40.3093	1150
	38.84	98		40.329	1156
	38.86	39		40.3487	1163
	38.88	25		40.3685	1159
	38.9	20		40.3882	1175
	38.92	17		40.4079	1145
	38.94	14		40.4276	1192
	38.96	12		40.4474	1181
	38.98	10		40.4671	1175
	39	10		40.4868	1176
	39.02	9		40.5066	1182
	39.04	8		40.5263	1204
	39.06	8		40.546	1176
	39.08	7		40.5658	1146
	39.1	7		40.5855	1139
	39.12	7		40.6052	1136
	39.14	7		40.6249	1141
	39.16	8		40.6447	1162
	39.18	8		40.6644	1160
	39.2	7		40.6841	1158
	39.22	9		40.7039	1163
	39.24	10		40.7236	1211
	39.26	13		40.7433	1147
	39.28	16		40.7631	1157
	39.3	24		40.7828	1157
	39.32	62		40.8025	1150
	39.34	228		40.8222	1164
	39.36	712		40.842	1158
	39.38	1494		40.8617	1148
	39.4	1972		40.8814	1147
	39.42	1596		40.9012	1128
	39.44	882		40.9209	1141
	39.46	577		40.9406	1212
	39.48	768		40.9604	1141
	39.5	994		40.9801	1232
	39.52	831		40.9998	1123
	39.54	437		41.0196	1132
	39.56	154		41.0393	1106
	39.58	45		41.059	1201
	39.6	18		41.0787	1137
	39.62	12		41.0985	1160
	39.64	9		41.1182	1147
	39.66	7		41.1379	1216
	39.68	6		41.1577	1146
	39.7	5		41.1774	1125
	39.72	5		41.1971	1171
	39.74	4		41.2169	1119
	39.76	4		41.2366	1274
	39.78	3		41.2563	1195
	39.8	3		41.276	1187
	39.82	3		41.2958	1207
	39.84	3		41.3155	1169
	39.86	3		41.3352	1217
	39.88	2		41.355	1177
	39.9	2		41.3747	1205
	39.92	2		41.3944	1183
	39.94	2		41.4141	1238
	39.96	2		41.4339	1266
	39.98	3		41.4536	1252
	40	3		41.4733	1331
	40.02	4		41.4931	1336
	40.04	8		41.5128	1516
	40.06	27		41.5325	1606
	40.08	94		41.5523	1700
	40.1	229		41.572	1930
	40.12	360		41.5917	1981
	40.14	345		41.6114	1973
	40.16	210		41.6312	1952
	40.18	112		41.6509	1790
	40.2	118		41.6706	1601
	40.22	175		41.6904	1597
	40.24	182		41.7101	1432
	40.26	117		41.7298	1294
	40.28	49		41.7496	1384
	40.3	15		41.7693	1226
	40.32	5		41.789	1230
	40.34	3		41.8088	1254
	40.36	2		41.8285	1218
	40.38	2		41.8482	1202
	40.4	1		41.8679	1129
	40.42	1		41.8877	1183
	40.44	1		41.9074	1235
	40.46	1		41.9271	1192
	40.48	1		41.9469	1186
	40.5	1		41.9666	1204
	40.52	1		41.9863	1207
	40.54	0		42.0061	1213
	40.56	0		42.0258	1235
	40.58	0		42.0455	1214
	40.6	0		42.0652	1167
	40.62	0		42.085	1153
	40.64	0		42.1047	1194
	40.66	0		42.1244	1233
	40.68	0		42.1442	1235
	40.7	0		42.1639	1293
	40.72	0		42.1836	1252
	40.74	0		42.2034	1304
	40.76	0		42.2231	1296
	40.78	0		42.2428	1340
	40.8	0		42.2625	1418
[truncated: 2,460 more rows]
