# Supplementary material for: Bubbles enable volumetric negative compressibility in metastable elastocapillary systems
Source: Nat Commun. 2024 Jun 13;15:5076. doi: 10.1038/s41467-024-49136-w (PMC11176325; doi:10.1038/s41467-024-49136-w)
Supplement: Supplementary file 7 — Source Data [file 41467_2024_49136_MOESM7_ESM.zip › source_data_zif67_SuppFig_2.xlsx]

## Sheet: Sheet1
P/Po	Vol. ads.
(=X)	(cm3/g STP)
3.11198e-05	7.95895
5.41689e-05	15.8688
7.37023e-05	23.7822
9.05562e-05	31.7187
0.000105447	39.6632
0.000118786	47.5872
0.000130758	55.5032
0.000141872	63.4458
0.000152363	71.4415
0.000162293	79.4629
0.000171538	87.4242
0.000180758	95.3988
0.000189895	103.395
0.000199146	111.409
0.000208434	119.447
0.000217905	127.342
0.000228049	135.39
0.000238828	143.303
0.000250353	151.321
0.000262962	159.367
0.000276814	167.394
0.0002921	175.333
0.000309282	183.211
0.000328896	191.046
0.00035131	198.852
0.000378031	206.841
0.000408769	214.803
0.00044492	222.779
0.000487175	230.768
0.000536933	238.732
0.000595228	246.668
0.000665077	254.612
0.000749764	262.55
0.000854524	270.471
0.000986598	278.315
0.00116551	286.335
0.00142047	294.252
0.00178486	302.15
0.00233219	309.68
0.003272	317.228
0.00494941	324.516
0.00688952	329.418
0.00850885	350.063
0.00958576	368.964
0.00987345	371.906
0.0142044	391.152
0.016686	412.928
0.0183974	435.019
0.0314529	445.06
0.063776	446.364
0.0876025	446.938
0.101728	447.192
0.12054	447.501
0.140154	447.761
0.160216	447.964
0.180192	448.121
0.200179	448.251
0.250001	448.52
0.300102	448.732
0.350201	448.884
0.399843	449.01
0.449889	449.109
0.499834	449.194
0.549825	449.277
0.599804	449.375
0.649838	449.503
0.699784	449.665
0.749693	449.903
0.799757	450.245
0.820044	450.339
0.849356	450.71
0.874899	451.159
0.899744	451.738
0.924374	452.602
0.948983	454.035
0.972235	457.002
0.979478	458.937
0.987757	462.851
0.992932	467.577
0.980631	461.114
0.966985	456.975
0.935573	453.494
0.906948	452.213
0.881042	451.502
0.855661	451.032
0.830419	450.712
0.805331	450.446
0.800239	450.384
0.750426	450.051
0.700551	449.809
0.650395	449.626
0.600411	449.455
0.550249	449.34
0.500334	449.232
0.450767	448.872
0.380017	448.666
0.329885	448.472
0.279715	448.264
0.229664	448.016
0.182643	447.688
0.140351	447.274
